# Supplementary material for: Spatial modeling and ecological suitability of monkeypox disease in Southern Nigeria
Source: PLoS One. 2022 Sep 20;17(9):e0274325. doi: 10.1371/journal.pone.0274325 (PMC9488772; doi:10.1371/journal.pone.0274325)
Supplement: S1 Table — (XLS) [file pone.0274325.s001.xls]

## Sheet: S1 Table
Species	Longitude	Latitude	Status
Monkey pox virus	7.7082	8.539	N
Monkey pox virus	9.4702	6.801	N
Monkey pox virus	3.18333	6.46666	Y
Monkey pox virus	3.31667	6.6167	Y
Monkey pox virus	3.3009	6.61149	Y
Monkey pox virus	3.32378	6.61536	Y
Monkey pox virus	3.6015	6.459	Y
Monkey pox virus	3.3793	6.5691	Y
Monkey pox virus	3.3402	6.6112	Y
Monkey pox virus	3.3087	6.5355	Y
Monkey pox virus	3.349	6.5352	Y
Monkey pox virus	3.3842	6.5392	Y
Monkey pox virus	3.349	6.4926	Y
Monkey pox virus	3.3515	6.6018	Y
Monkey pox virus	3.3641	6.4553	Y
Monkey pox virus	3.5105	6.6194	Y
Monkey pox virus	3.3849	6.4673	Y
Monkey pox virus	3.3965	6.4501	Y
Monkey pox virus	3.77683	6.66395	Y
Monkey pox virus	3.98886	6.6254	Y
Monkey pox virus	5.782	5.399	Y
Monkey pox virus	5.768	5.748	Y
Monkey pox virus	5.499	5.895	Y
Monkey pox virus	5.259	5.882	Y
Monkey pox virus	5.232	5.694	Y
Monkey pox virus	5.352	5.761	Y
Monkey pox virus	5.379	5.466	Y
Monkey pox virus	5.602	4.987	Y
Monkey pox virus	5.679	4.637	Y
Monkey pox virus	5.923	4.671	Y
Monkey pox virus	4.118	6.486	Y
Monkey pox virus	3.662	6.647	Y
Monkey pox virus	2.992	6.445	Y
Monkey pox virus	3.219	6.486	Y
Monkey pox virus	3.407	6.646	Y
Monkey pox virus	3.622	6.659	Y
Monkey pox virus	4.118	6.486	Y
Monkey pox virus	4.279	6.392	Y
Monkey pox virus	4.145	6.539	Y
Monkey pox virus	3.796	6.659	Y
Monkey pox virus	3.447	6.74	Y
Monkey pox virus	3.407	6.566	Y
Monkey pox virus	4.038	6.633	Y
Monkey pox virus	6.412	6.378	Y
Monkey pox virus	6.251	6.096	Y
Monkey pox virus	6.693	6.405	Y
Monkey pox virus	6.64	6.419	Y
Monkey pox virus	6.506	6.056	Y
Monkey pox virus	6.385	5.748	Y
Monkey pox virus	6.345	5.198	Y
Monkey pox virus	6.412	5.56	Y
Monkey pox virus	6.238	5.533	Y
Monkey pox virus	5.782	5.399	Y
Monkey pox virus	5.768	5.748	Y
Monkey pox virus	5.499	5.895	Y
Monkey pox virus	5.259	5.882	Y
Monkey pox virus	5.232	5.694	Y
Monkey pox virus	5.352	5.761	Y
Monkey pox virus	5.379	5.466	Y
Monkey pox virus	5.602	4.987	Y
Monkey pox virus	5.679	4.637	Y
Monkey pox virus	5.923	4.671	Y
Monkey pox virus	6.067	4.378	Y
Monkey pox virus	6.326	4.499	Y
Monkey pox virus	5.926	4.671	Y
Monkey pox virus	6.014	4.675	Y
Monkey pox virus	5.926	4.671	Y
Monkey pox virus	5.854	5.048	Y
Monkey pox virus	5.8	4.895	Y
Monkey pox virus	5.998	4.553	Y
Monkey pox virus	6.12	4.713	Y
Monkey pox virus	5.926	4.67	Y
Monkey pox virus	6.203	4.728	Y
Monkey pox virus	6.321	4.749	Y
Monkey pox virus	6.432	4.538	Y
Monkey pox virus	6.562	4.598	Y
Monkey pox virus	6.265	5.123	Y
Monkey pox virus	6.425	5.246	Y
Monkey pox virus	6.439	5.222	Y
Monkey pox virus	6.242	4.949	Y
Monkey pox virus	6.227	4.933	Y
Monkey pox virus	6.326	4.979	Y
Monkey pox virus	6.265	4.88	Y
Monkey pox virus	6.234	4.895	Y
Monkey pox virus	6.349	4.865	Y
Monkey pox virus	6.311	4.827	Y
Monkey pox virus	6.371	5.093	Y
Monkey pox virus	6.173	4.689	Y
Monkey pox virus	7.445	4.834	Y
Monkey pox virus	7.521	4.758	Y
Monkey pox virus	7.491	4.667	Y
Monkey pox virus	7.399	4.621	Y
Monkey pox virus	7.156	4.758	Y
Monkey pox virus	7.292	4.819	Y
Monkey pox virus	7.323	4.637	Y
Monkey pox virus	7.261	4.738	Y
Monkey pox virus	7.095	4.591	Y
Monkey pox virus	6.698	5.048	Y
Monkey pox virus	6.745	5.001	Y
Monkey pox virus	6.751	4.993	Y
Monkey pox virus	6.912	5.001	Y
Monkey pox virus	6.759	4.468	Y
Monkey pox virus	6.653	4.834	Y
Monkey pox virus	6.668	4.758	Y
Monkey pox virus	6.745	4.713	Y
Monkey pox virus	6.805	4.454	Y
Monkey pox virus	6.698	4.423	Y
Monkey pox virus	6.866	4.56	Y
Monkey pox virus	7.201	4.694	Y
Monkey pox virus	6.775	4.362	Y
Monkey pox virus	6.805	4.941	Y
Monkey pox virus	7.1861	5.547	Y
Monkey pox virus	6.942	4.454	Y
Monkey pox virus	5.49228	7.9168	N
Monkey pox virus	5.18389	7.55058	N
Monkey pox virus	7.566	5.386	Y
Monkey pox virus	7.579	5.359	Y
Monkey pox virus	7.445	5.519	Y
Monkey pox virus	7.293	5.276	Y
Monkey pox virus	7.338	5.093	Y
Monkey pox virus	7.993	5.23	Y
Monkey pox virus	7.643	5.063	Y
Monkey pox virus	7.978	5.032	Y
Monkey pox virus	7.658	4.788	Y
Monkey pox virus	8.069	4.849	Y
Monkey pox virus	7.673	4.651	Y
Monkey pox virus	8.023	4.743	Y
Monkey pox virus	6.745	5.398	Y
Monkey pox virus	6.639	5.395	Y
Monkey pox virus	6.653	5.154	Y
Monkey pox virus	6.751	4.993	Y
Monkey pox virus	6.619	5.059	Y
Monkey pox virus	7.11	5.169	Y
Monkey pox virus	7.232	5.139	Y
Monkey pox virus	3.259	8.337	Y
Monkey pox virus	3.501	8.498	Y
Monkey pox virus	3.3	7.881	Y
Monkey pox virus	4.252	8.203	Y
Monkey pox virus	4.038	8.042	Y
Monkey pox virus	3.931	8.404	Y
Monkey pox virus	6.734	6.486	Y
Monkey pox virus	7.834	5.855	Y
Monkey pox virus	9.2023	6.459	Y
Monkey pox virus	8.773	6.432	Y
Monkey pox virus	9.149	6.311	Y
Monkey pox virus	8.652	6.2173	Y
Monkey pox virus	8.411	5.989	Y
Monkey pox virus	8.505	5.842	Y
Monkey pox virus	8.558	5.801	Y
Monkey pox virus	8.183	5.815	Y
Monkey pox virus	8.371	5.681	Y
Monkey pox virus	8.304	5.627	Y
Monkey pox virus	7.74	5.788	Y
Monkey pox virus	7.445	9.195	N
Monkey pox virus	7.149	8.538	N
Monkey pox virus	6.801	8.9	N
Monkey pox virus	6.949	9.088	N
Monkey pox virus	7.204	8.819	N
Monkey pox virus	9.162	7.451	N
Monkey pox virus	7.445	6.915	Y
Monkey pox virus	7.243	6.767	Y
Monkey pox virus	7.727	6.727	Y
Monkey pox virus	2.992	7.277	Y
Monkey pox virus	5.178	7.559	Y
Monkey pox virus	7.941	8.122	Y
Monkey pox virus	10.007	9.396	N
Monkey pox virus	9.605	9.209	N
Monkey pox virus	6.80296	6.41338	Y
Monkey pox virus	6.34037	7.31929	Y
Monkey pox virus	6.57166	7.16509	Y
Monkey pox virus	5.89705	7.06872	Y
Monkey pox virus	5.89705	6.66395	Y
Monkey pox virus	5.28026	6.4712	Y
Monkey pox virus	5.66575	6.37483	Y
Monkey pox virus	3.3842	6.5392	Y
Monkey pox virus	3.349	6.4926	Y
Monkey pox virus	3.3515	6.6018	Y
Monkey pox virus	3.3641	6.4553	Y
Monkey pox virus	5.782	5.399	Y
Monkey pox virus	5.768	5.748	Y
Monkey pox virus	5.499	5.895	Y
Monkey pox virus	5.259	5.882	Y
Monkey pox virus	5.232	5.694	Y
Monkey pox virus	5.352	5.761	Y
Monkey pox virus	8.411	5.989	Y
Monkey pox virus	8.505	5.842	Y
Monkey pox virus	8.558	5.801	Y
Monkey pox virus	8.183	5.815	Y
Monkey pox virus	6.745	5.398	Y
Monkey pox virus	6.639	5.395	Y
Monkey pox virus	6.653	5.154	Y
Monkey pox virus	6.751	4.993	Y
Monkey pox virus	3.6015	6.459	Y
Monkey pox virus	3.3793	6.5691	Y
Monkey pox virus	3.3402	6.6112	Y
Monkey pox virus	3.3087	6.5355	Y
Monkey pox virus	3.349	6.5352	Y
Monkey pox virus	3.3842	6.5392	Y
Monkey pox virus	5.89705	6.66395	Y
	*Rows in red (N) are the outliers which were removed before filtering the occurrence points.
